# Supplementary material for: Safety and Efficacy upon Infection in Sheep with Rift Valley Fever Virus ZH548-rA2, a Triple Mutant Rescued Virus
Source: Viruses. 2024 Jan 5;16(1):87. doi: 10.3390/v16010087 (PMC10819402; doi:10.3390/v16010087)
Supplement: Supplementary file 1 [file viruses-16-00087-s001.zip]

Archive with 1 entries (1 files):
- viruses-2809654-supplementary.pdf
